# Supplementary material for: Integration of Computational Pipeline to Streamline Efficacious Drug Nomination and Biomarker Discovery in Glioblastoma
Source: Cancers (Basel). 2024 Apr 28;16(9):1723. doi: 10.3390/cancers16091723 (PMC11083606; doi:10.3390/cancers16091723)
Supplement: Supplementary file 1 [file cancers-16-01723-s001.zip]

Archive with 1 entries (1 files):
- cancers-2942572-supplementary.pdf
